# Supplementary material for: Epidemiology, evolutionary origin, and malaria‐induced positive selection effects of G6PD‐deficient alleles in Chinese populations
Source: Mol Genet Genomic Med. 2020 Oct 31;8(12):e1540. doi: 10.1002/mgg3.1540 (PMC7767544; doi:10.1002/mgg3.1540)
Supplement: Supplementary file 3 — Table S2 [file MGG3-8-e1540-s003.xlsx]

## Sheet: G6PD
WELL	TERM	SNP_ID	2nd-PCRP	1st-PCRP	AMP_LEN	UP_CONF	MP_CONF	Tm(NN)	PcGC	PWARN	UEP_DIR	UEP_MASS	UEP_SEQ	EXT1_CALL	EXT1_MASS	EXT1_SEQ	EXT2_CALL	EXT2_MASS	EXT2_SEQ	EXT3_CALL	EXT3_MASS	EXT3_SEQ	EXT4_CALL	EXT4_MASS	EXT4_SEQ
W1	iPLEX	rs5970389	ACGTTGGATGGGCAAGATTTAACCAGGGTG	ACGTTGGATGACCTCTACAGCAACACCTAC	147	98.9	74.4	45.7	69.2		R	3975.6	GGGCCAGGCTCTA	T	4246.8	GGGCCAGGCTCTAA	C	4262.8	GGGCCAGGCTCTAG
W1	iPLEX	rs2230037	ACGTTGGATGACAGAACGTGAAGCTCCCTG	ACGTTGGATGCATAGCCCACAGGTATGCAG	142	96.6	74.4	46	64.3	d	R	4159.7	CTCCCTGACGCCTA	G	4406.9	CTCCCTGACGCCTAC	A	4486.8	CTCCCTGACGCCTAT
W1	iPLEX	rs2472393	ACGTTGGATGTGAAGAGCCTCGTGGTTTGT	ACGTTGGATGTGAGGCATCAGGCGTGGAA	139	92.1	74.4	51.8	78.6	ds	R	4449.9	cCAGCTCCGGCTCCC	T	4721.1	cCAGCTCCGGCTCCCA	C	4737.1	cCAGCTCCGGCTCCCG
W1	iPLEX	rs3761534	ACGTTGGATGCAGTGCAGATTCTGCGCGTA	ACGTTGGATGCCAGTGGCGCCAATGAGTG	134	87	74.4	50	71.4	D	F	4554	gGCGCGTAACCGTCC	A	4825.2	gGCGCGTAACCGTCCA	G	4841.2	gGCGCGTAACCGTCCG
W1	iPLEX	rs4828596	ACGTTGGATGGGCCTTCCGGGTTGAAAAAC	ACGTTGGATGTGAAACGAGACCAACCAACC	152	96.7	74.4	52.1	68.8	d	R	4689	CTCTCTTGCCACCCCC	G	4936.2	CTCTCTTGCCACCCCCC	A	5016.1	CTCTCTTGCCACCCCCT
W1	iPLEX	rs5945185	ACGTTGGATGTGATCACCAAAGGCAAGCTC	ACGTTGGATGACGTCCGGCCGCTTCATTT	141	93.1	74.4	46	50	d	F	4899.2	GCCACACAATGGAGTA	G	5186.4	GCCACACAATGGAGTAG	T	5226.3	GCCACACAATGGAGTAT
W1	iPLEX	rs4898389	ACGTTGGATGTAGAAGACAAGCCAGTGTCC	ACGTTGGATGCCTCCCTCAACTTAGATACC	136	99.9	74.4	46.1	50		F	5412.5	CCAGACCCTATCAGAATC	A	5683.8	CCAGACCCTATCAGAATCA	G	5699.8	CCAGACCCTATCAGAATCG
W1	iPLEX	rs2285034	ACGTTGGATGCTTGAGCTATCCCAAACGTC	ACGTTGGATGGATACTGTTTACAGACTCGG	109	96.8	74.4	52.5	71.4	d	R	5455.6	aaaaCACCAAGGCGCCCA	T	5726.8	aaaaCACCAAGGCGCCCAA	C	5742.8	aaaaCACCAAGGCGCCCAG
W1	iPLEX	rs7057286	ACGTTGGATGGAAGCAAACCCAGGTCAAGC	ACGTTGGATGTCGCACTAAGTGTGTTCTCC	133	98.5	74.4	49.2	50	d	F	5523.6	GGTACATGCCAGCTATGA	C	5770.8	GGTACATGCCAGCTATGAC	T	5850.7	GGTACATGCCAGCTATGAT
W1	iPLEX	rs5945233	ACGTTGGATGTCACACATGTTAGCATATCC	ACGTTGGATGCTTCCCTAATGTCCCTAATG	135	92.9	74.4	47.6	38.9		F	5549.7	TGTCAAAAGGAAGCAACA	A	5820.9	TGTCAAAAGGAAGCAACAA	T	5876.8	TGTCAAAAGGAAGCAACAT
W1	iPLEX	rs3737557	ACGTTGGATGAGGAGGTTTGGCAAGTGATG	ACGTTGGATGTCCACCATACTGAACCTGAC	125	99.9	74.4	46.9	60		R	6087	cgcatGGCCAGCAAAGTCTC	T	6358.2	cgcatGGCCAGCAAAGTCTCA	C	6374.2	cgcatGGCCAGCAAAGTCTCG
W1	iPLEX	rs5924813	ACGTTGGATGACCTGCATGGTTAAGAGGTC	ACGTTGGATGGCCCAGATGCGTTCAGAATG	146	97.6	74.4	45.4	40		R	6165	GGTTAAGAGGTCAATATCAC	G	6412.2	GGTTAAGAGGTCAATATCACC	A	6492.1	GGTTAAGAGGTCAATATCACT
W1	iPLEX	rs743544	ACGTTGGATGGGGTTGTCTGTTTCTATTCG	ACGTTGGATGCTGCAAGCCAAATTACCAGG	155	95.4	74.4	45.9	28.6		R	6290.1	TCTTTTTCAAACACCAATTTC	G	6537.3	TCTTTTTCAAACACCAATTTCC	A	6617.2	TCTTTTTCAAACACCAATTTCT
W1	iPLEX	rs4898437	ACGTTGGATGATGCTCCCCTGAGGATTATG	ACGTTGGATGAAGGCAGGTTAGGTTAGAGC	130	100	74.4	50.5	58.8	dH	F	6440.2	ggtaCCAAGGAGCCAATGTCC	C	6687.4	ggtaCCAAGGAGCCAATGTCCC	T	6767.3	ggtaCCAAGGAGCCAATGTCCT
W1	iPLEX	rs3213466	ACGTTGGATGTCTGACACCAGTAGCACTTG	ACGTTGGATGTCTCATGTCATCTCTGGCTG	139	99.7	74.4	49.1	40		R	6447.2	tACCAAGGCAGGATTTAAAAC	T	6718.4	tACCAAGGCAGGATTTAAAACA	C	6734.4	tACCAAGGCAGGATTTAAAACG
W1	iPLEX	rs72554664-rs72554665-rs2071429#3	ACGTTGGATGTGCATACCTGTGGGCTATGG	ACGTTGGATGTCAATCTGGTGCAGCAGTGG	157	94.3	74.4	52.9	64.7		R	6658.3	gaacaGGCCTCCCAAGCCATAC	G	6905.5	gaacaGGCCTCCCAAGCCATACC	A	6985.4	gaacaGGCCTCCCAAGCCATACT
W1	iPLEX	rs635	ACGTTGGATGAGCTACTGAGTTTGGCTTCC	ACGTTGGATGGCTGATTCTTTAACAACAG	156	85.6	74.4	46.1	27.3		R	6794.4	TGGGTTTTCAGAAAGTTATATT	G	7041.6	TGGGTTTTCAGAAAGTTATATTC	A	7121.5	TGGGTTTTCAGAAAGTTATATTT
W1	iPLEX	rs3027869	ACGTTGGATGAGCAGGGCAGGTAGATACAG	ACGTTGGATGGCTTGGTAATGAGGCTGATG	150	97	74.4	53.2	61.1	DH	R	6824.4	tgttGGAGCACACAGAGGATGC	G	7071.6	tgttGGAGCACACAGAGGATGCC	A	7151.5	tgttGGAGCACACAGAGGATGCT
W1	iPLEX	rs5970283	ACGTTGGATGTTCCCTTTCCCCATAGGATG	ACGTTGGATGACTTACCTCACTTCTAGCCC	131	100	74.4	50.6	43.5		R	7216.7	GGATGAGGGTAGAAGTAGACTAT	T	7487.9	GGATGAGGGTAGAAGTAGACTATA	C	7503.9	GGATGAGGGTAGAAGTAGACTATG
W2	iPLEX	rs72554664-rs72554665-rs2071429#2	ACGTTGGATGTGCATACCTGTGGGCTATGG	ACGTTGGATGTCAATCTGGTGCAGCAGTGG	157	94.3	60.2	46.9	69.2	D	R	3944.6	AGCGACGAGCTCC	G	4191.8	AGCGACGAGCTCCC	T	4215.8	AGCGACGAGCTCCA	C	4231.8	AGCGACGAGCTCCG	A	4271.7	AGCGACGAGCTCCT
W2	iPLEX	rs1050757	ACGTTGGATGAGATTCTCTCACGTGGGTGC	ACGTTGGATGGTCTGTCCCAGAGCTTATTG	127	98.5	60.2	46	64.3	D	F	4061.6	CCTTTCCTCCCCCT	C	4308.8	CCTTTCCTCCCCCTC	T	4388.7	CCTTTCCTCCCCCTT
W2	iPLEX	rs2515847	ACGTTGGATGAATATGTCCATTCTTGGCCC	ACGTTGGATGGTGTGGTTATAAGAAGGGAG	139	96.8	60.2	48.9	66.7	D	F	4636	CGCGAGAGAGACAGC	A	4907.2	CGCGAGAGAGACAGCA	G	4923.2	CGCGAGAGAGACAGCG
W2	iPLEX	rs1573656	ACGTTGGATGTTAGTGCCCAACTCCGTAGC	ACGTTGGATGCTGATGGAAGCCGTGAAAGG	137	97	60.2	46.9	47.1		R	5074.3	CCTCAGTTTCCAACCAA	G	5321.5	CCTCAGTTTCCAACCAAC	A	5401.4	CCTCAGTTTCCAACCAAT
W2	iPLEX	rs137852340	ACGTTGGATGGATGCCTTCCATCAGTCGG	ACGTTGGATGGGCACTTCCTGGCTTTTAAG	114	95	60.2	48.4	50	D	R	5443.6	TCCATCAGTCGGATACAC	T	5714.8	TCCATCAGTCGGATACACA	C	5730.8	TCCATCAGTCGGATACACG
W2	iPLEX	rs5925261	ACGTTGGATGACTGAACATACAGATAGGGC	ACGTTGGATGCTTGATCATTGGTCTGTCCC	146	97.6	60.2	48.8	44.4		F	5480.6	TTTGCCTCTTAGGCAGAT	G	5767.8	TTTGCCTCTTAGGCAGATG	T	5807.7	TTTGCCTCTTAGGCAGATT
W2	iPLEX	rs72554664-rs72554665-rs2071429#1	ACGTTGGATGTCAATCTGGTGCAGCAGTGG	ACGTTGGATGTGCATACCTGTGGGCTATGG	157	94.3	60.2	49.1	44.4	g	F	5636.7	AGCAGTGGGGTGAAAATA	C	5883.9	AGCAGTGGGGTGAAAATAC	T	5963.8	AGCAGTGGGGTGAAAATAT
W2	iPLEX	rs2266894	ACGTTGGATGCTGAAGTTCTAGCATGCGTC	ACGTTGGATGGCAGGCAAGAGAGTCTCATC	152	96.7	60.2	46.2	47.4	h	R	6020.9	aCTCAACTCATAGCTCCTAG	T	6292.1	aCTCAACTCATAGCTCCTAGA	C	6308.1	aCTCAACTCATAGCTCCTAGG
W2	iPLEX	rs10218139	ACGTTGGATGCTTTCCTTAACTCTCAGGAC	ACGTTGGATGTGGTGGGAGTATTCACAGAC	124	98.4	60.2	45.9	35		F	6127	GTCACCTCAGGAATAAAAAA	A	6398.2	GTCACCTCAGGAATAAAAAAA	T	6454.1	GTCACCTCAGGAATAAAAAAT
W2	iPLEX	rs17435	ACGTTGGATGAAATGGCACACACATCCCTC	ACGTTGGATGTGCAGCCATGTAGTCTTCAG	131	98.7	60.2	45.8	44.4	d	F	6156	ttGTGAGCCTTAGTAAGACA	A	6427.2	ttGTGAGCCTTAGTAAGACAA	T	6483.1	ttGTGAGCCTTAGTAAGACAT
W2	iPLEX	rs5987011	ACGTTGGATGTGCTTCACGAATCTGACAGG	ACGTTGGATGATTTGGGATGCCTTCACGAG	115	99.1	60.2	47.4	36.4	D	F	6702.4	GATACTTCAGAGATTAAACCCT	A	6973.6	GATACTTCAGAGATTAAACCCTA	G	6989.6	GATACTTCAGAGATTAAACCCTG
W2	iPLEX	rs4145541	ACGTTGGATGGTTTTAGGGAGCACTCTAGG	ACGTTGGATGGGATGCACTCCAACTCTAAG	135	99.9	60.2	45.2	26.1		F	7045.6	TTAAGAAACTCTTAATTAATGGC	A	7316.8	TTAAGAAACTCTTAATTAATGGCA	G	7332.8	TTAAGAAACTCTTAATTAATGGCG
W2	iPLEX	rs5924753	ACGTTGGATGGAAAGATGGTGGAGAGATAG	ACGTTGGATGTTCCCAGAGGACCGTTTATG	130	98.6	60.2	45	30.4		F	7208.7	AGAGATAGATAGGTGATAGATAA	C	7455.9	AGAGATAGATAGGTGATAGATAAC	T	7535.8	AGAGATAGATAGGTGATAGATAAT
W2	iPLEX	rs2283762	ACGTTGGATGGGAGAATGGAGAGTAACTGG	ACGTTGGATGGCTTCAAGTATACAACACGG	155	96.1	60.2	45.6	25	d	R	7380.8	CCAATGTTTTAAAATTGATTGTAG	G	7628	CCAATGTTTTAAAATTGATTGTAGC	T	7652	CCAATGTTTTAAAATTGATTGTAGA
